# Supplementary material for: eCOMPASS: evaluative comparison of multiple protein alignments by statistical score
Source: Bioinformatics. 2021 May 13;37(20):3456–63. doi: 10.1093/bioinformatics/btab374 (PMC8545322; doi:10.1093/bioinformatics/btab374)
Supplement: btab374_Supplementary_Data [file btab374_supplementary_data.zip]

Archive with 3 entries (3 files):
- neuwald_figS1.pdf
- neuwald_suppl_data.pdf
- neuwald_tableS1.pdf
